# Supplementary material for: Tin(IV)Porphyrin-Based Porous Coordination Polymers as Efficient Visible Light Photocatalyst for Wastewater Remediation
Source: Nanomaterials (Basel). 2025 Jan 2;15(1):59. doi: 10.3390/nano15010059 (PMC11722641; doi:10.3390/nano15010059)
Supplement: Supplementary file 1 [file nanomaterials-15-00059-s001.zip]

Archive with 1 entries (1 files):
- nanomaterials-3368860-supplementary.pdf
